# Supplementary material for: Associations between Community Built Environments with Early Care and Education Classroom Physical Activity Practices and Barriers
Source: Int J Environ Res Public Health. 2021 Jun 17;18(12):6524. doi: 10.3390/ijerph18126524 (PMC8296338; doi:10.3390/ijerph18126524)
Supplement: Supplementary file 1 [file ijerph-18-06524-s001.zip]

Archive with 1 entries (1 files):
- ijerph-1241569-supplementary.pdf
